# Supplementary material for: Mismatch Negativity and P3a Impairment through Different Phases of Schizophrenia and Their Association with Real-Life Functioning
Source: J Clin Med. 2021 Dec 13;10(24):5838. doi: 10.3390/jcm10245838 (PMC8707866; doi:10.3390/jcm10245838)
Supplement: Supplementary file 1 [file jcm-10-05838-s001.zip]

Archive with 1 entries (1 files):
- jcm-1500407-supplementary.pdf
